# Supplementary material for: Fatty Liver Is an Independent Risk Factor for Elevated Intraocular Pressure
Source: Nutrients. 2022 Oct 23;14(21):4455. doi: 10.3390/nu14214455 (PMC9657431; doi:10.3390/nu14214455)
Supplement: Supplementary file 1 [file nutrients-14-04455-s001.zip]

Archive with 1 entries (1 files):
- nutrients-1977106-supplementary.pdf
